# Supplementary material for: Silicon Dioxide Nanoparticles Alter Social Behavior, Color Preference, Oxidative Stress Markers, and Histological Structure of Brain Regions in Zebrafish (Danio rerio)
Source: Life (Basel). 2025 Nov 5;15(11):1715. doi: 10.3390/life15111715 (PMC12653864; doi:10.3390/life15111715)
Supplement: Supplementary file 1 [file life-15-01715-s001.zip]

Archive with 1 entries (1 files):
- life-3913112-supplementary.pdf
